# Supplementary material for: Tumor Microenvironment-Responsive Shell/Core Composite Nanoparticles for Enhanced Stability and Antitumor Efficiency Based on a pH-Triggered Charge-Reversal Mechanism
Source: Pharmaceutics. 2021 Jun 16;13(6):895. doi: 10.3390/pharmaceutics13060895 (PMC8235205; doi:10.3390/pharmaceutics13060895)
Supplement: Supplementary file 1 [file pharmaceutics-13-00895-s001.zip]

Archive with 1 entries (1 files):
- pharmaceutics-1205379-supplementary.pdf
